# Supplementary material for: Acute Kidney Disease following Acute Kidney Injury in Children—A Retrospective Observational Cohort Study on Risk Factors and Outcomes
Source: J Clin Med. 2024 May 27;13(11):3145. doi: 10.3390/jcm13113145 (PMC11172946; doi:10.3390/jcm13113145)
Supplement: Supplementary file 1 [file jcm-13-03145-s001.zip]

Archive with 1 entries (1 files):
- jcm-2985446-supplementary.pdf
